# Supplementary material for: Climate Change Impact on Wheat Performance—Effects on Vigour, Plant Traits and Yield from Early and Late Drought Stress in Diverse Lines
Source: Int J Mol Sci. 2022 Mar 19;23(6):3333. doi: 10.3390/ijms23063333 (PMC8950129; doi:10.3390/ijms23063333)
Supplement: Supplementary file 1 [file ijms-23-03333-s001.zip › Table S1.xlsx]

## Sheet: Blad1
Supplementary Table 1. ANOVA among genotypes for early vigor traits (***: sig. < 0.001, **: sig. < 0.01, *: sig. < 0.05).
Trait	Degree of freedom	Mean Square
Digital root length	67	27.05***
Digital leaf area	72	10.93***
Due to the unstable germination power, five genotypes (198, 203, 210, 222, 226) were missing for the digital root length data. Therefore, the dgree of freedom for digital root length is 67.
