# Supplementary material for: Climate Change Impact on Wheat Performance—Effects on Vigour, Plant Traits and Yield from Early and Late Drought Stress in Diverse Lines
Source: Int J Mol Sci. 2022 Mar 19;23(6):3333. doi: 10.3390/ijms23063333 (PMC8950129; doi:10.3390/ijms23063333)
Supplement: Supplementary file 1 [file ijms-23-03333-s001.zip › Table S2.xlsx]

## Sheet: Blad1
Supplementary Table 2. ANOVA table in the form of mean square values for 13 traits investigated in different drought stress conditions (***: sig. < 0.001, **: sig. < 0.01, *: sig. < 0.05).
	Treatment	Genotype	Treatment * Genotype
Degree of freedom	2	72	135
Root biomass	123.9***	NA	NA
Days to heading	310.0***	121.8***	18.2***
Days to anthesis	59.1***	90.3***	17.9***
Tillers per plant	3.3**	3.1***	1.1***
Spikes per plant	116.2***	1.8***	1.1***
Productive spikes per plant	46.1***	2.7***	1.6***
Flag leaf area	15300.7***	263.5***	201.8***
Spike length	58.4***	11.8***	2.7***
1000–grain weight	1363.2***	199.9***	113.8***
Grains per spike	11394.8***	180.4***	97.5***
Grains per plant	219224.2***	1993.5***	1095.6**
Grain weight per spike	20.1***	0.2***	0.1***
Grain weight per plant	340.8***	1.6***	1.2**
The variance of root biomass between genotypes is missing due to the mixture of three replicates at measurement.
