# Supplementary material for: Climate Change Impact on Wheat Performance—Effects on Vigour, Plant Traits and Yield from Early and Late Drought Stress in Diverse Lines
Source: Int J Mol Sci. 2022 Mar 19;23(6):3333. doi: 10.3390/ijms23063333 (PMC8950129; doi:10.3390/ijms23063333)
Supplement: Supplementary file 1 [file ijms-23-03333-s001.zip › Table S3.xlsx]

## Sheet: Blad1
Supplementary Table 3. Mean values ± standard deviation (SD) of investigated traits for genotypes under different treatments.
Traits (unit)	Control	Early drought	Late drought
Root biomass (g)	3.28 ± 1.57a	1.08 ± 0.54b	0.90 ± 0.43b
Days to heading (n)	69.19 ± 4.17a	67.43 ± 5.05a	NA
Days to anthesis (n)	76.41 ± 3.84a	76.17 ± 4.23ab	74.63 ± 4.10b
Tillers per plant (n)	3.85 ± 0.65a	3.89 ± 0.98a	4.09 ± 0.79a
Spikes per plant (n)	3.42 ± 0.60a	3.14 ± 0.80b	1.62 ± 0.65c
Productive spikes per plant (n)	3.36 ± 0.63a	3.27 ± 0.83a	2.33 ± 0.99b
Flag leaf area (cm2)	32.3 ± 7.43a	19.65 ±4.22c	28.86 ± 9.27b
Spike length (cm)	9.10 ± 1.12a	8.46 ± 1.11b	8.03 ± 1.18c
1000-grain weight (g)	36.96 ± 6.00a	36.53 ± 5.42a	29.49 ± 9.61b
Grains per spike (n)	33.61 ± 7.06a	23.98 ± 6.45b	16.94 ± 7.02c
Grains per plant (n)	111.41 ± 25.42a	76.08 ± 21.89b	38.99 ± 21.82c
Grain weight per spike (g)	1.22 ± 0.24a	0.86 ± 0.23b	0.49 ± 0.24c
Grain weight per plant (g)	4.02 ± 0.81a	2.69 ± 0.62b	1.09 ± 0.63c
Numbers in a row, followed by the same letters do not differ significantly (Tukey post-hoc test at p < 0.05)
Days to heading under late drought is missing because late drought was applied at the beginning of heading stage.
