# Supplementary material for: Climate Change Impact on Wheat Performance—Effects on Vigour, Plant Traits and Yield from Early and Late Drought Stress in Diverse Lines
Source: Int J Mol Sci. 2022 Mar 19;23(6):3333. doi: 10.3390/ijms23063333 (PMC8950129; doi:10.3390/ijms23063333)
Supplement: Supplementary file 1 [file ijms-23-03333-s001.zip › Table S4.xlsx]

## Sheet: Blad1
Supplementary Table 4. STI comparison of 13 traits among genotype groups
Treatment	Background	DTH	DTA	FLA	TPP	RB	SPP	PSPP	SPL	TGW	GPS	GWPS	GPP	GWPP
EDS	Modern	0.89b	0.91c	0.70a	0.79a	0.14b	0.73a	0.75a	0.96ab	0.98a	0.95a	0.96a	0.72a	0.72ab
	Old	0.98ab	0.98bc	0.70a	0.96a	0.35ab	1.03a	1.10a	1.02ab	1.07a	0.84ab	0.84ab	0.83a	0.86a
	1R	0.95b	0.98bc	0.52a	1.12a	0.43ab	0.97a	1.14a	0.81b	0.95a	0.57bc	0.58b	0.62a	0.57b
	1RS	0.98ab	1.01abc	0.55a	1.18a	0.27ab	1.05a	1.02a	0.80b	1.17a	0.47c	0.54b	0.51a	0.59b
	2R	1.14a	1.13a	0.49a	1.15a	0.50ab	0.99a	1.01a	1.19a	0.82a	0.88abc	0.72ab	0.92a	0.66ab
	3R	1.02ab	1.05ab	0.70a	1.16a	0.63a	1.04a	1.05a	0.92ab	1.03a	0.86ab	0.81ab	0.91a	0.86a
LDS	Modern	0.86c	0.88c	0.97ab	0.80b	0.24b	0.69a	0.71a	0.96ab	0.69ab	0.75a	0.54a	0.53ab	0.38a
	Old	1.04ab	0.98b	1.05ab	1.08ab	0.18b	0.48ab	0.72a	0.94ab	1.07a	0.48ab	0.46a	0.34ab	0.34ab
	1R	0.98bc	0.95bc	0.74ab	1.04ab	0.34ab	0.47ab	0.52a	0.79b	0.76ab	0.53ab	0.43ab	0.26ab	0.20b
	1RS	1.06ab	1.01ab	0.66b	1.10ab	0.30ab	0.44ab	0.59a	0.75b	0.9ab	0.35b	0.30ab	0.21b	0.19ab
	2R	1.20a	1.11a	0.99ab	1.33a	0.41ab	0.54ab	0.87a	1.16a	0.71ab	0.59ab	0.38ab	0.62a	0.39ab
	3R	1.08ab	1.04ab	1.16a	1.38a	0.66a	0.36b	0.88a	0.86b	0.61b	0.44b	0.24b	0.38ab	0.20ab
Numbers in a row of each treatment, followed by the same letters do not differ significantly (Tukey post-hoc test at p < 0.05)
DTH = days to heading, DTA = days to anthesis, FLA = flag leaf area, TPP = tillers per plant, RB = root biomass, SPP = spikes per plant, PSPP = productive spikes per plant, SPL = spike length, TGW = 1000-grain weight, GPS = grains per spike, GWPS = grain weight per spike, GPP = grains per plant, GWPP = grain weight per plant
EDS = early drought stress, LDS = late drought stress
Modern = approved cultivars and breeding lines reveived from company Lantmännen, Old = Old = cultivars released from 1928 to 1990, 1R = Introgressions of chromosome 1R, 1RS = Introgressions of chromosome 1RS, 2R = Introgressions of chromosome 2R, 3R = Introgressions of chromosome 3R
