# Supplementary material for: Climate Change Impact on Wheat Performance—Effects on Vigour, Plant Traits and Yield from Early and Late Drought Stress in Diverse Lines
Source: Int J Mol Sci. 2022 Mar 19;23(6):3333. doi: 10.3390/ijms23063333 (PMC8950129; doi:10.3390/ijms23063333)
Supplement: Supplementary file 1 [file ijms-23-03333-s001.zip › Table S5.xlsx]

## Sheet: Blad1
Old Genotype	Original name/number	Release year	Type		Wheat-rye introgression Genotype	Original name/number	Pedigree	Chromosome
196	Ella	1950	Cultivar		223	15	Triticale Drira	1R replaced 1D
197	Diamant brun	1928	Cultivar		224	16	Triticale VT83 615	1R replaced 1D
198	Våremmer	NGB selection	primitive		225	17	Triticale VT83 591	1R replaced 1D
199	Atson	1954	Cultivar		226	18	Triticale VT83 591	1R replaced 1D
200	Atle	1953	Cultivar		227	19	Triticale Drira	1RS.1DL
201	Ölands lantvete	NGB selection	landrace		2010 20	20	Triticale Drira	1RS.1DL
202	Algot	1953	Cultivar		229	22	Triticale Drira	1RS.1DL
203	Vårspelt Gotland	NGB selection	primitive		230	23	Triticale Drira	1RS.1DL
204	Dragon	1988	Cultivar		231	24	Triticale Drira	1RS.1DL
205	Walter	1972	Cultivar		233	26	Triticale Drira	1RS.1DL
206	Prins	1965	Cultivar		234	27	Triticale Drira	1RS.1DL
207	Dacke	1990	Cultivar		235	28	Triticale Drira	1RS.1DL
208	Kärn	1946	Cultivar		238	32	Triticale Beagle	2R replaced 2D
209	Aurore	1929	Cultivar		244	38	Cimmyt 1974	3R replaced 3D
					245	39	Triticale VT 82 8039	2R replaced 2D
Modern Genotype	Original name/number				248	42	Triticale Beagle	3R replaced 3D
272	Sonnett				250	44	Triticale Beagle	3R replaced 3D
273	Happy				251	45	Triticale Drira	3R replaced 3D
274	SW 01278				252	46	Triticale Drira	3R replaced 3D
275	SW 01074				253	47	Triticale Drira	3R replaced 3D
276	SW 131324				254	49	Triticale Drira	3R replaced 3D
277	SW 141125				255	50	Cimmyt 1974	3R replaced 3D
278	SW 141571				256	51	Cimmyt 1974	3R replaced 3D
279	SW 131330				257	52 :1	Cimmyt 1974	3R replaced 3D
281	SW 141558				258	53	Triticale VT83 591	2R replaced 2D
					260	55	Triticale VT83 615	NA
Wheat-rye introgression Genotype	Original name/number	Pedigree	Chromosome		261	56	Triticale VT 82 8039	NA
210	1	Rågvete VT 82 8041	1R replaced 1D		262	57	Triticale VT 82 8039	5R replaced 5D
211	2	Triticale VT 82 8041	1R replaced 1D		2010 58	58	Triticale VT 82 8039	5R replaced 5D
212	3	Triticale VT 82 8041	1R replaced 1D		2010 59	59	Triticale Beagle	1R+6R (1D+6D)
213	4	Triticale VT 82 8041	1R replaced 1D		264	62	Triticale Beagle	3RS.3DL
215	6	Triticale Drira	1R replaced 1D		265	63	Triticale Beagle	3RS.3DL
216	7	Triticale Beagle	1R replaced 1D		266	64	Triticale Beagle	3RS.3DL
217	8	Triticale Beagle	1R replaced 1D		267	65	Triticale Beagle	1RS.1DL
218	10	Triticale Drira	1R replaced 1D		268	66	Leymus Racemousus	Elymus 2073
219	11	Triticale Drira	1R replaced 1D		269	67	Leymus Racemousus	Elymus 2078
220	12	Triticale Drira	1R replaced 1D		270	70	Triticale VT 82 8041	2R replaced 2D
221	13	Triticale Drira	1R replaced 1D		271	71	Triticale VT 82 8041	2R replaced 2D
222	14	Triticale Drira	1R replaced 1D

## Sheet: Sheet1
Supplementary Table 5. Information about genotypes used in the present study
Genotype	Original name/number	Release year/Pedigree	Type/Chromosom
196	Ella	1950	Cultivar
197	Diamant brun	1928	Cultivar
198	Våremmer	NGB selection	primitive
199	Atson	1954	Cultivar
200	Atle	1953	Cultivar
201	Ölands lantvete	NGB selection	landrace
202	Algot	1953	Cultivar
203	Vårspelt Gotland	NGB selection	primitive
204	Dragon	1988	Cultivar
205	Walter	1972	Cultivar
206	Prins	1965	Cultivar
207	Dacke	1990	Cultivar
208	Kärn	1946	Cultivar
209	Aurore	1929	Cultivar
210	1	Rågvete VT 82 8041	1R replaced 1D
211	2	Triticale VT 82 8041	1R replaced 1D
212	3	Triticale VT 82 8041	1R replaced 1D
213	4	Triticale VT 82 8041	1R replaced 1D
215	6	Triticale Drira	1R replaced 1D
216	7	Triticale Beagle	1R replaced 1D
217	8	Triticale Beagle	1R replaced 1D
218	10	Triticale Drira	1R replaced 1D
219	11	Triticale Drira	1R replaced 1D
220	12	Triticale Drira	1R replaced 1D
221	13	Triticale Drira	1R replaced 1D
222	14	Triticale Drira	1R replaced 1D
223	15	Triticale Drira	1R replaced 1D
224	16	Triticale VT83 615	1R replaced 1D
225	17	Triticale VT83 591	1R replaced 1D
226	18	Triticale VT83 591	1R replaced 1D
227	19	Triticale Drira	1RS.1DL
228	20	Triticale Drira	1RS.1DL
229	22	Triticale Drira	1RS.1DL
230	23	Triticale Drira	1RS.1DL
231	24	Triticale Drira	1RS.1DL
233	26	Triticale Drira	1RS.1DL
234	27	Triticale Drira	1RS.1DL
235	28	Triticale Drira	1RS.1DL
238	32	Triticale Beagle	2R replaced 2D
244	38	Cimmyt 1974	3R replaced 3D
245	39	Triticale VT 82 8039	2R replaced 2D
248	42	Triticale Beagle	3R replaced 3D
250	44	Triticale Beagle	3R replaced 3D
251	45	Triticale Drira	3R replaced 3D
252	46	Triticale Drira	3R replaced 3D
253	47	Triticale Drira	3R replaced 3D
254	49	Triticale Drira	3R replaced 3D
255	50	Cimmyt 1974	3R replaced 3D
256	51	Cimmyt 1974	3R replaced 3D
257	52 :1	Cimmyt 1974	3R replaced 3D
258	53	Triticale VT83 591	2R replaced 2D
260	55	Triticale VT83 615	NA
261	56	Triticale VT 82 8039	NA
262	57	Triticale VT 82 8039	5R replaced 5D
263	58	Triticale VT 82 8039	5R replaced 5D
263(2)	59	Triticale Beagle	1R+6R (1D+6D)
264	62	Triticale Beagle	3RS.3DL
265	63	Triticale Beagle	3RS.3DL
266	64	Triticale Beagle	3RS.3DL
267	65	Triticale Beagle	1RS.1DL
268	66	Leymus Racemosus	NN replaced 6D
269	67	Leymus Racemosus	NN replaced 6D
270	70	Triticale VT 82 8041	2R replaced 2D
271	71	Triticale VT 82 8041	2R replaced 2D
272	Sonnett	Lantmännen	Approved cultivar
273	Happy	Lantmännen	Approved cultivar
274	SW 01278	Lantmännen	Breeding lines
275	SW 01074	Lantmännen	Breeding lines
276	SW 131324	Lantmännen	Breeding lines
277	SW 141125	Lantmännen	Breeding lines
278	SW 141571	Lantmännen	Breeding lines
279	SW 131330	Lantmännen	Breeding lines
281	SW 141558	Lantmännen	Breeding lines
