# Supplementary material for: Climate Change Impact on Wheat Performance—Effects on Vigour, Plant Traits and Yield from Early and Late Drought Stress in Diverse Lines
Source: Int J Mol Sci. 2022 Mar 19;23(6):3333. doi: 10.3390/ijms23063333 (PMC8950129; doi:10.3390/ijms23063333)
Supplement: Supplementary file 1 [file ijms-23-03333-s001.zip › Table S6.xlsx]

## Sheet: Average of Every 7 days
Supplementary Table 6. Climate data used in this study
Temperature (℃)	Dates/Hours	0000	0100	0200	0300	0400	0500	0600	0700	0800	0900	1000	1100	1200	1300	1400	1500	1600	1700	1800	1900	2000	2100	2200	2300
	April. 1-7	7	7	7	7	7	7	7	7	7	7.62476	8.36476	8.94143	9.19429	9.53794	9.67905	9.39365	8.81159	7.79619	7	7	7	7	7	7
	8-14	7	7	7	7	7	7	7	7	7.75714	8.63143	9.31429	9.84286	9.94429	10.0671	10.0814	9.81571	9.32857	8.42571	7.42	7	7	7	7	7
	15-21	7	7	7	7	7	7	7	8.17857	9.26571	10.39	11.1546	11.7186	12.0971	12.38	12.4014	12.1886	11.6157	10.7386	9.41714	8.05857	7.22	7	7	7
	22-28	7	7	7	7	7	7	8.28	9.35381	10.6249	11.4479	12.2776	12.6459	12.9329	13.3886	13.1849	12.8181	12.4371	11.6565	10.3271	9.02238	8.11206	7.52	7.15016	7
	29-May. 5	7	7	7	7	7	7.00429	8.57571	9.97714	11.1335	12.0071	12.6071	12.8957	13.3186	13.4329	13.4186	13.0957	12.4471	11.5914	10.5486	9.12857	8.12	7.31857	7	7
	6-12	8.08	7.82	7.45286	7.23143	7.61143	9.16714	10.65	12.0357	12.9729	13.8343	14.5871	15.0597	15.2286	15.3184	15.2329	15.05	14.7429	13.77	12.75	11.2714	10.2586	9.65714	9.14571	8.68857
	13-19	9.4373	9.2046	9.05381	8.91143	9.26524	10.4235	11.3971	12.481	13.4444	14.3476	14.8981	15.3524	15.8857	15.9608	15.7624	15.6014	15.2503	14.5468	13.7186	12.3917	11.4635	10.8435	10.4002	10.1806
	20-26	11.35	11.0243	10.7143	10.4914	11.2671	12.73	14.0757	15.1143	16.1657	17.0271	17.7014	18.2129	18.47	18.6157	18.5029	18.3086	17.7786	17.2229	16.2386	14.74	13.3843	12.5086	11.98	11.5086
	27-June. 2	11.57	11.3014	10.99	10.9043	11.7186	12.9371	13.9243	14.9457	15.7686	16.4486	17.2395	17.7686	18.2714	18.2686	18.2886	18.0714	17.7471	17.0943	16.13	14.89	13.6757	12.9986	12.5543	12.2929
	3-9	12.1871	11.8529	11.5386	11.4886	12.6043	14.48	15.6	16.5371	17.4957	18.1671	18.7443	19.1243	19.5886	19.6571	19.5557	19.4171	19.0257	18.2529	17.4671	16.1814	14.6829	13.6143	12.9086	12.4086
	10-16	12.7229	12.3343	12.0008	11.8559	12.8363	14.0543	14.9143	15.8759	16.559	17.3213	17.8097	18.1943	18.4843	18.7486	18.7216	18.5671	18.2143	17.5657	16.9729	16.02	15.0357	14.2457	13.7729	13.3271
	17-23	13.3057	13.1243	12.9429	12.8686	13.4871	14.5571	15.3629	16.2143	17.0157	17.71	18.2114	18.8246	19.1557	19.2586	19.3171	19.3071	18.9086	18.4186	17.77	16.6657	15.5014	14.8114	14.2443	13.78
	24-30	13.5614	13.1586	12.9414	12.85	13.8357	15.2986	16.3257	17.1714	17.8929	18.6271	18.9943	19.5414	19.9643	20.0657	20.1059	19.6814	19.3957	18.89	18.17	17.0643	15.92	14.9471	14.5114	14.0443
	July. 1-7	14.6014	14.2729	14	13.8514	14.7029	15.7471	16.8343	17.7286	18.6729	19.2471	20.009	20.4	20.6457	20.9129	20.86	20.7329	20.2257	19.7543	19.0686	17.9529	16.86	16.0814	15.4786	15.1071
	8-14	15.3971	15.0886	14.8129	14.6271	15.1514	16.2071	17.1657	18.0486	18.9383	19.7149	20.2684	20.7148	21.1286	21.3721	21.409	21.1787	20.9275	20.3908	19.4557	18.2903	17.2935	16.5913	16.1625	15.7111
	15-21	14.9692	14.8384	14.5083	14.2537	14.7363	16.2468	17.5914	18.2646	19.1033	19.8498	20.3711	20.704	21.3114	21.2475	21.4581	21.349	21.053	20.5484	19.9414	18.426	17.2149	16.4067	15.7114	15.2327
	22-28	15.7357	15.3671	15.0514	14.78	15.3943	17.3829	18.9129	20.0557	21.1957	22.0643	22.6571	23.0071	23.4386	23.6229	23.6329	23.4014	22.9643	22.2671	21.2214	19.7814	18.3871	17.3814	16.8486	16.3814
	29-August. 4	15.97	15.7957	15.5143	15.2929	15.5371	16.9329	18.1829	19.3786	20.2086	20.9686	21.5157	21.9057	22.2143	22.08	22.0271	21.9557	21.6157	21.12	20.2129	18.9229	17.7486	17.1529	16.6529	16.36
	5-11	15.9814	15.6929	15.5157	15.3229	15.3386	16.3229	17.6314	18.6014	19.4757	20.0357	20.6	21.1057	21.2757	21.4186	21.5114	21.1814	20.6843	20.1414	19.1714	17.8543	17.0014	16.5243	16.1514	15.8014
	12-18	14.7614	14.6129	14.4286	14.34	14.29	15.2657	16.5286	17.5014	18.3271	19.0129	19.4771	19.7286	20.1357	20.0986	20.2457	19.9443	19.4471	18.8071	17.97	16.8671	16.1243	15.7257	15.46	15.2429
	19-25	14.57	14.4843	14.24	14.1771	14.11	14.81	16.3757	17.65	18.6757	19.5243	20.2071	20.6043	20.8857	21.02	20.8143	20.4086	19.9829	19.3486	18.0657	16.71	15.9057	15.4571	14.9257	14.6171
	26-31	14.3433	14.2367	13.945	13.9567	13.86	14.3067	15.7533	16.965	17.8217	18.6167	19.2483	19.67	19.91	20.105	20.2117	19.78	19.16	18.4517	17.245	16.1083	15.48	15.0967	14.8417	14.695
Relative Humidity (%)	Dates/Hours	0000	0100	0200	0300	0400	0500	0600	0700	0800	0900	1000	1100	1200	1300	1400	1500	1600	1700	1800	1900	2000	2100	2200	2300
	April. 1-7	85.4302	86.7286	87.8651	88.4175	88.4556	88.7254	85.9175	80.5635	75.1349	70.2667	66.9825	64.2286	61.7524	61.3159	60.3762	60.5571	62.6587	67.3556	73.173	77.5349	80.0111	81.8937	82.6111	83.8651
	8-14	86.3571	86.6889	87.3	87.9714	88.7714	88.1143	84.5429	80.2714	75.6143	71.6571	68.1	65.7	64.8	63.8429	63.2857	63.3	64.9571	68.7	72.0429	76.1143	79.0857	81.8857	84.4143	85.9714
	15-21	85.1	86.5571	87.9429	88.3143	88.6571	87.3143	81.6857	75.1714	70.5143	65.1286	61.1683	59.0714	57.8714	56.5	56.1143	56.0143	57.6857	61.1857	66.1	71.9429	76.2	78.419	80.9286	82.2714
	22-28	83.4111	84.1651	84.8492	85.8413	86.9968	84.781	79.6107	75.6952	70.6476	67.3889	64.2492	61.7222	60.273	57.8937	57.446	58.027	58.6857	61.2016	64.9429	70.8587	76.0063	78.9429	81.0714	82.8794
	29-May. 5	82.1143	83.4143	84.3571	85.8286	87.1286	83.6714	75.6714	68.4857	61.4571	57.6	55.4571	54.9143	52.5	51.8571	52.0714	52.7286	54.8857	56.6429	58.7571	66.3143	71.8429	76.5429	79.0857	80.7
	6-12	84.1429	85.8571	87.2857	88.4286	89.1429	85.4286	79.1429	73.4286	69.1429	65.4286	61.5714	60.7143	59.4286	59.2857	59.1429	58.5714	59.2857	62.4286	66	72.2857	76.1429	78.7143	81.4286	83.5714
	13-19	86.2143	87.0571	87.7286	88.7286	88.7429	84.7	80.9	75.9143	72.1286	69.1857	65.7	64.5	63.5571	62.0714	62.4857	63.1714	64.2429	65.6143	69.3571	74.6286	78.7	81.5857	84.1	85.5143
	20-26	86.2286	87.5286	88.4286	89.1429	88.1571	84.5286	78.7429	74.3857	70.4	66.7714	64.1286	62.9429	61.9714	61.0857	60.8286	60.8714	62.7571	63.5714	66.8143	72.5571	78.1429	82.0714	83.7143	85.4857
	27-June. 2	85.8571	86.7714	87.5857	88.4143	87.2286	81.7143	77.1571	73.0714	69.6571	67.4	63.9857	62.3429	60.8286	60.7286	60.6	60.9429	61.5571	63.1429	66.5429	71.6714	76.5429	79.2833	81.4857	83.0286
	3-9	87.4286	88.8429	90	90	89.1143	82.6	76.5714	72.2857	67.8714	64.4857	61.0857	59.7143	58.2714	57.4714	57.3714	58	59.1286	61.4429	63.5857	69.0286	76.9	82.3143	86.0429	87.6714
	10-16	87.3	88.3714	89.5286	90	89.2	84.9571	79.9857	74.9286	71.1571	67.8286	65.2857	63.9	62.8143	62.4143	61.5571	62.1714	63.1	65.7857	67.9857	71.9857	76.7714	80.8	83.1857	85.4
	17-23	89.0429	89.8	90	90	89.6429	85.8714	81.8429	77.4857	73.6714	70.3571	68.0429	65.9286	63.8571	63.8143	63.0286	62.2571	63.5429	65.3286	67.2143	72.4143	77.8	81.2429	84.3714	87.2
	24-30	88.1857	88.8857	89.2714	90	89.1286	85.1857	79.8429	74.7286	70.8	67.9	66.6143	64.5714	63.0857	62.9571	62.2714	64.1143	64.5429	65.7429	68.4429	72.8143	78.7429	83.0286	84.8429	86.4429
	July. 1-7	85.8429	86.9714	87.4714	88.0714	87.3571	84.3143	79.5143	75.1714	71.4143	68.5857	66	64.9	63.9286	63.3429	62.7	62.1429	63.5286	64.9571	67.5143	71.9714	76.6571	80.4714	83.3429	85.2857
	8-14	88.0571	89.0286	89.5857	90	89.4143	87.1143	82.4714	78.1143	74.2	70.2286	68.6571	66.4571	65.0571	64.0857	63.1857	63.3429	64.0571	66.1429	69.7143	75.0429	79	82.4286	84.8	86.5
	15-21	88.6714	89.1857	90	90	90	86.8571	81.6	76.6286	71.9429	71.1857	66.4429	65.1	63.0714	61.9429	60.9714	60.8714	61.8143	63.6143	66.6	72.2	78.4571	82.4286	81.2714	87.4571
	22-28	89.6	90	90	90	90	88.4429	81.9857	75.0571	69.5429	65.3286	62.8286	60.6429	58.7714	58.3	58.3286	58.3143	60.1	61.8857	65.9857	72.1143	79.1571	83.7143	86.3429	87.6286
	29-August. 4	89.8857	90	90	90	90	90	85.2	79.1571	74.5143	71.2857	68.1286	66.5	64.3857	65.0286	64.8	64.6	66.0429	67.8143	70.5286	76.6143	82.5571	85.4714	87.1857	88.5714
	5-11	87.7	88.9143	89.0429	89.7143	90	88.5857	84.2714	78.8	74.3429	70.9	67.7143	64.9429	63.3143	62.4429	61.6	62.3571	64.6714	66.4857	70.2857	76.6	81.0857	83.3857	85.0286	86.7714
	12-18	89.1571	90	90	90	90	90	88.0714	82.9714	78.3286	75.2143	71.8857	70.1571	68.6286	68.9714	68.6714	69.1571	70.3286	73.6286	76.7286	81.3571	84.8571	86.4571	87.7143	88.1286
	19-25	89.7	90	90	90	90	90	88.0857	81.7857	75.2	69.8571	65.5143	62.8714	61.7714	60.2857	61.0571	62.8286	64.5857	67.4143	73.0857	79.1714	83.6286	85.4429	87.2714	88.7429
	26-31	90	90	90	90	90	90	90	86.3667	81.45	76.6167	72.9833	70.0833	69.35	68.4333	67.3833	69.0667	71.3833	74.7667	79.65	84.8	87.2	89.4333	90	90
